# Supplementary material for: Immunogenicity of monkeypox virus surface proteins and cross-reactive antibody responses in vaccinated and infected individuals: implications for vaccine and therapeutic development
Source: Infect Dis Poverty. 2025 Feb 25;14:12. doi: 10.1186/s40249-025-01280-1 (PMC11852519; doi:10.1186/s40249-025-01280-1)
Supplement: Supplementary file 5 — Supplementary Material 5: Table S1. Basic information of complete genome sequences in phylogenetic tree. Table S2. Factors associated with the seropositivity of antibody and VACV neutralization capacity in all groups (sex, MPXV infection, VACV vaccinated and age) Table S3. Factors associated with the seropositivity of antibody and VACV neutralization capacity in MPXV-infected individuals (MXPV CT value, CD4 + count, CD4 + /CD8 + and HIV viral load). Table S4. MPXV antigen amino acid similarity within OPXVs. CI,confidence interval; EC50, Median effect concentration; HIV, Human immunodeficiency virus; ID50, 50% inhibitory dilutions; MPXV, Monkeypox virus; OPXV, Orthopoxvirus; SPXV, Smallpox virus; TT, Tiantan; VACV, Vaccinia virus; WR, Western Reserve. [file 40249_2025_1280_MOESM5_ESM.xlsx]

## Sheet: Table S1
Table S1. Basic information of complete genome sequences in phylogenetic tree
Country	Continent	Accession number	Sequence	Clade	Collection date	Related reference to identify the strain*
DRC	Africa	AF380138.1	AF380138.1_Monkeypox_virus_strain_Zaire-96-I-16_complete_genome	Clade Ia	1996	Shchelkunov SN, Totmenin AV, Babkin IV, et al. Human monkeypox and smallpox viruses: genomic comparison. FEBS Lett. 2001;509(1):66-70. doi:10.1016/s0014-5793(01)03144-1
Sierra Leone	Africa	AY741551.1	AY741551.1_Monkeypox_virus_isolate_Sierra_Leone_complete_genome	Clade IIa	1970	Chen N, Li G, Liszewski MK, et al. Virulence differences between monkeypox virus isolates from West Africa and the Congo basin. Virology. 2005;340(1):46-63. doi:10.1016/j.virol.2005.05.030
China	Asia	C_AA040049.1	C_AA040049.1_Monkeypox_virus_isolate_MPXV/human/CHN/SKLID_ZJU-01/2023	Clade IIb; lineage B.1.3	2023-07-17	Lianqing Lou, Xiaofei Li, Zhicheng Chen, et al. Clinical characterization and virus isolation of four patients with monkeypox in Zhejiang Province. Chinese Journal of Clinical Infectious Diseases, 2023, 16(4) : 256-261. DOI: 10.3760/cma.j.issn.1674-2397.2023.04.004.
China	Asia	C_AA041007.1	C_AA041007.1_Monkeypox_virus_isolate_Monkeypox_virus/Human/CHN/Beijing01-BS/2023	Clade IIb; lineage C.1	2023-06-01	Hong, Y., Huang, B., Zhang, J. et al. Molecular architecture of monkeypox mature virus. Cell Discov 10, 108 (2024). https://doi.org/10.1038/s41421-024-00741-5
China	Asia	C_AA041008.1	C_AA041008.1_Monkeypox_virus_isolate_Monkeypox_virus/Human/CHN/Guangdong01-BS/2023	Clade IIb; lineage C.1	2023-06-01
China	Asia	C_AA051186.1	C_AA051186.1_Monkeypox_virus_isolate_Monkeypox_virus/Human/CHN/SC001/2023_sequence	Clade IIb; lineage B.1	2023-11-14
China	Asia	C_AA061248.1	C_AA061248.1_Monkeypox_virus_isolate_hMpxV/China/SZPMI-008/2023	Clade IIb; lineage C.1.1	2023-06-13	Genomic epidemiology of mpox clade IIb viruses (https://nextstrain.org/mpox/clade-IIb)
USA	North America	DQ011153.1	DQ011153.1_Monkeypox_virus_strain_USA_2003_044_complete_genome	Clade IIa	2003	Likos AM, Sammons SA, Olson VA, et al. A tale of two clades: monkeypox viruses. J Gen Virol. 2005;86(Pt 10):2661-2672. doi:10.1099/vir.0.81215-0
DRC	Africa	DQ011154.1	DQ011154.1_Monkeypox_virus_strain_Congo_2003_358_complete_genome	Clade Ia	2003	Likos AM, Sammons SA, Olson VA, et al. A tale of two clades: monkeypox viruses. J Gen Virol. 2005;86(Pt 10):2661-2672. doi:10.1099/vir.0.81215-0
DRC	Africa	DQ011155.1	DQ011155.1_Monkeypox_virus_strain_Zaire_1979-005_complete_genome	Clade Ia	1979	Likos AM, Sammons SA, Olson VA, et al. A tale of two clades: monkeypox viruses. J Gen Virol. 2005;86(Pt 10):2661-2672. doi:10.1099/vir.0.81215-0
Liberia	Africa	DQ011156.1	DQ011156.1_Monkeypox_virus_strain_Liberia_1970_184_complete_genome	Clade IIa	1970	Likos AM, Sammons SA, Olson VA, et al. A tale of two clades: monkeypox viruses. J Gen Virol. 2005;86(Pt 10):2661-2672. doi:10.1099/vir.0.81215-0
USA	North America	DQ011157.1	DQ011157.1_Monkeypox_virus_strain_USA_2003_039_complete_genome	Clade IIa	2003	Likos AM, Sammons SA, Olson VA, et al. A tale of two clades: monkeypox viruses. J Gen Virol. 2005;86(Pt 10):2661-2672. doi:10.1099/vir.0.81215-0
USA	North America	gi|2785057187|gb|PQ152022.1|	gi|2785057187|gb|PQ152022.1|_Monkeypox_virus_isolate_WA-UW-246476_complete_genome	Clade IIb; lineage B.1.8	2024-06-14
DRC	Africa	HM172544.1	HM172544.1_Monkeypox_virus_strain_Zaire_1979-005_complete_genome	Clade Ia	1979	Farlow J, Ichou MA, Huggins J, Ibrahim S. Comparative whole genome sequence analysis of wild-type and cidofovir-resistant monkeypoxvirus. Virol J. 2010;7:110. Published 2010 May 28. doi:10.1186/1743-422X-7-110
DRC	Africa	HQ857562.1	HQ857562.1_Monkeypox_virus_strain_V79-I-005_complete_genome	Clade Ia	1979	Estep RD, Messaoudi I, O'Connor MA, et al. Deletion of the monkeypox virus inhibitor of complement enzymes locus impacts the adaptive immune response to monkeypox virus in a nonhuman primate model of infection. J Virol. 2011;85(18):9527-9542. doi:10.1128/JVI.00199-11
DRC	Africa	JX878407.1	JX878407.1_Monkeypox_virus_isolate_DRC_06-0950_complete_genome	Clade Ia	2006-10-09	Kugelman JR, Johnston SC, Mulembakani PM, et al. Genomic variability of monkeypox virus among humans, Democratic Republic of the Congo. Emerg Infect Dis. 2014;20(2):232-239. doi:10.3201/eid2002.130118
DRC	Africa	JX878408.1	JX878408.1_Monkeypox_virus_isolate_DRC_06-0970_complete_genome	Clade Ia	2006-10-31	Kugelman JR, Johnston SC, Mulembakani PM, et al. Genomic variability of monkeypox virus among humans, Democratic Republic of the Congo. Emerg Infect Dis. 2014;20(2):232-239. doi:10.3201/eid2002.130118
DRC	Africa	JX878409.1	JX878409.1_Monkeypox_virus_isolate_DRC_06-0999_complete_genome	Clade Ia	2006-11-09	Kugelman JR, Johnston SC, Mulembakani PM, et al. Genomic variability of monkeypox virus among humans, Democratic Republic of the Congo. Emerg Infect Dis. 2014;20(2):232-239. doi:10.3201/eid2002.130118
DRC	Africa	JX878410.1	JX878410.1_Monkeypox_virus_isolate_DRC_06-1070_complete_genome	Clade Ia	2006-11-24	Kugelman JR, Johnston SC, Mulembakani PM, et al. Genomic variability of monkeypox virus among humans, Democratic Republic of the Congo. Emerg Infect Dis. 2014;20(2):232-239. doi:10.3201/eid2002.130118
DRC	Africa	JX878411.1	JX878411.1_Monkeypox_virus_isolate_DRC_06-1075_complete_genome	Clade Ia	2006-11-30	Kugelman JR, Johnston SC, Mulembakani PM, et al. Genomic variability of monkeypox virus among humans, Democratic Republic of the Congo. Emerg Infect Dis. 2014;20(2):232-239. doi:10.3201/eid2002.130118
DRC	Africa	JX878412.1	JX878412.1_Monkeypox_virus_isolate_DRC_06-1076_complete_genome	Clade Ia	2006-11-30	Kugelman JR, Johnston SC, Mulembakani PM, et al. Genomic variability of monkeypox virus among humans, Democratic Republic of the Congo. Emerg Infect Dis. 2014;20(2):232-239. doi:10.3201/eid2002.130118
DRC	Africa	JX878413.1	JX878413.1_Monkeypox_virus_isolate_DRC_07-0045_complete_genome	Clade Ia	2006-12-14	Kugelman JR, Johnston SC, Mulembakani PM, et al. Genomic variability of monkeypox virus among humans, Democratic Republic of the Congo. Emerg Infect Dis. 2014;20(2):232-239. doi:10.3201/eid2002.130118
DRC	Africa	JX878414.1	JX878414.1_Monkeypox_virus_isolate_DRC_07-0046_complete_genome	Clade Ia	2006-12-14	Kugelman JR, Johnston SC, Mulembakani PM, et al. Genomic variability of monkeypox virus among humans, Democratic Republic of the Congo. Emerg Infect Dis. 2014;20(2):232-239. doi:10.3201/eid2002.130118
Sudan	Africa	KC257459.1	KC257459.1_Monkeypox_virus_strain_Sudan_2005_01_complete_genome	Clade Ia	2005	Nakazawa Y, Emerson GL, Carroll DS, et al. Phylogenetic and ecologic perspectives of a monkeypox outbreak, southern Sudan, 2005. Emerg Infect Dis. 2013;19(2):237-245. doi:10.3201/eid1902.121220
DRC	Africa	KC257460.1	KC257460.1_Monkeypox_virus_strain_DRC_Yandongi_1985_complete_genome	Clade Ia	1985	Nakazawa Y, Emerson GL, Carroll DS, et al. Phylogenetic and ecologic perspectives of a monkeypox outbreak, southern Sudan, 2005. Emerg Infect Dis. 2013;19(2):237-245. doi:10.3201/eid1902.121220
DRC	Africa	KJ642612.1	KJ642612.1_Monkeypox_virus_strain_Ikubi_complete_genome	Clade Ia	1986	Nakazawa Y, Mauldin MR, Emerson GL, et al. A phylogeographic investigation of African monkeypox. Viruses. 2015;7(4):2168-2184. Published 2015 Apr 22. doi:10.3390/v7042168
DRC	Africa	KJ642613.1	KJ642613.1_Monkeypox_virus_strain_Congo_8_complete_genome	Clade Ia	1970	Nakazawa Y, Mauldin MR, Emerson GL, et al. A phylogeographic investigation of African monkeypox. Viruses. 2015;7(4):2168-2184. Published 2015 Apr 22. doi:10.3390/v7042168
Nigeria	Africa	KJ642615.1	KJ642615.1_Monkeypox_virus_strain_W-Nigeria_complete_genome	Clade IIa	1978	Nakazawa Y, Mauldin MR, Emerson GL, et al. A phylogeographic investigation of African monkeypox. Viruses. 2015;7(4):2168-2184. Published 2015 Apr 22. doi:10.3390/v7042168
Nigeria	Africa	KJ642617.1	KJ642617.1_Monkeypox_virus_strain_Nigeria-SE-1971_complete_genome	Clade IIa	1971	Nakazawa Y, Mauldin MR, Emerson GL, et al. A phylogeographic investigation of African monkeypox. Viruses. 2015;7(4):2168-2184. Published 2015 Apr 22. doi:10.3390/v7042168
Cameroon	Africa	KJ642618.1	KJ642618.1_Monkeypox_virus_strain_Cameroon-1990_complete_genome	Clade Ia	1990	Nakazawa Y, Mauldin MR, Emerson GL, et al. A phylogeographic investigation of African monkeypox. Viruses. 2015;7(4):2168-2184. Published 2015 Apr 22. doi:10.3390/v7042168
Gabon	Africa	KJ642619.1	KJ642619.1_Monkeypox_virus_strain_Gabon-1988_complete_genome	Clade Ia	1988	Nakazawa Y, Mauldin MR, Emerson GL, et al. A phylogeographic investigation of African monkeypox. Viruses. 2015;7(4):2168-2184. Published 2015 Apr 22. doi:10.3390/v7042168
DRC	Africa	KP849469.1	KP849469.1_Monkeypox_virus_isolate_Boende_DRC_2008_complete_genome	Clade Ia	2008	Nakazawa Y, Mauldin MR, Emerson GL, et al. A phylogeographic investigation of African monkeypox. Viruses. 2015;7(4):2168-2184. Published 2015 Apr 22. doi:10.3390/v7042168
Cote d Ivoire	Africa	KP849470.1	KP849470.1_Monkeypox_virus_isolate_Cote_d_Ivoire_1971_complete_genome	Clade IIa	1971	Nakazawa Y, Mauldin MR, Emerson GL, et al. A phylogeographic investigation of African monkeypox. Viruses. 2015;7(4):2168-2184. Published 2015 Apr 22. doi:10.3390/v7042168
Japan	Asia	LC722946.1	LC722946.1_Monkeypox_virus_MPXV/human/Japan/Tokyo/TKY220091/2022_DNA_complete_genome	Clade IIb; lineage B.1	2022/7	Watanabe Y, Kimura I, Hashimoto R, et al. Virological characterization of the 2022 outbreak-causing monkeypox virus using human keratinocytes and colon organoids. J Med Virol. 2023;95(6):e28827. doi:10.1002/jmv.28827
Japan	Asia	LC756922.1	LC756922.1_Monkeypox_virus_MPXV/human/Japan/Tokyo/2023/TKY220310_DNA_complete_genome	Clade IIb; lineage C.1	2023-01-25	Genomic epidemiology of mpox clade IIb viruses (https://nextstrain.org/mpox/clade-IIb)
Japan	Asia	LC831698.1	LC831698.1_Monkeypox_virus_MPXV/human/Japan/Tokyo/NCGM240303/2024_DNA_complete_genome	Clade IIb; lineage C.1	2024-03-03	Genomic epidemiology of mpox clade IIb viruses (https://nextstrain.org/mpox/clade-IIb)
Israel	Asia	MN648051.1	MN648051.1_Monkeypox_virus_strain_Israel_2018_complete_genome	Clade IIb; lineage A.1	2018-10-04	Krishna S, Kurrey C, Yadav M, et al. Insights into the emergence and evolution of monkeypox virus: Historical perspectives, epidemiology, genetic diversity, transmission, and preventative measures. Infect Med (Beijing). 2024;3(2):100105. Published 2024 Apr 3. doi:10.1016/j.imj.2024.100105
Nigeria	Africa	MT903337.1	MT903337.1_Monkeypox_virus_isolate_MPXV-M2940_FCT_complete_genome	Clade IIb; lineage A	2018	Mauldin MR, McCollum AM, Nakazawa YJ, et al. Exportation of Monkeypox Virus From the African Continent. J Infect Dis. 2022;225(8):1367-1376. doi:10.1093/infdis/jiaa559
Singapore	Asia	MT903342.1	MT903342.1_Monkeypox_virus_isolate_MPXV-Singapore_complete_genome	Clade IIb; lineage A.1	2019	Krishna S, Kurrey C, Yadav M, et al. Insights into the emergence and evolution of monkeypox virus: Historical perspectives, epidemiology, genetic diversity, transmission, and preventative measures. Infect Med (Beijing). 2024;3(2):100105. Published 2024 Apr 3. doi:10.1016/j.imj.2024.100105
UK	European	MT903343.1	MT903343.1_Monkeypox_virus_isolate_MPXV-UK_P1_complete_genome	Clade IIb; lineage A.1	2018	Mauldin MR, McCollum AM, Nakazawa YJ, et al. Exportation of Monkeypox Virus From the African Continent. J Infect Dis. 2022;225(8):1367-1376. doi:10.1093/infdis/jiaa559	Ndodo N, Ashcroft J, Lewandowski K, et al. Distinct monkeypox virus lineages co-circulating in humans before 2022. Nat Med. 2023;29(9):2317-2324. doi:10.1038/s41591-023-02456-8
DRC	Africa	NC_003310.1	NC_003310.1_Monkeypox_virus_complete_genome	Clade Ia	1996	Shchelkunov SN, Totmenin AV, Babkin IV, et al. Human monkeypox and smallpox viruses: genomic comparison. FEBS Lett. 2001;509(1):66-70. doi:10.1016/s0014-5793(01)03144-1
Nigeria	Africa	NC_063383.1	NC_063383.1_Monkeypox_virus_complete_genome	Clade IIb; lineage A	2018/8	Krishna S, Kurrey C, Yadav M, et al. Insights into the emergence and evolution of monkeypox virus: Historical perspectives, epidemiology, genetic diversity, transmission, and preventative measures. Infect Med (Beijing). 2024;3(2):100105. Published 2024 Apr 3. doi:10.1016/j.imj.2024.100105
USA	North America	ON563414.3	ON563414.3_Monkeypox_virus_isolate_MPXV_USA_2022_MA001_complete_genome	Clade IIb; lineage B.1	2022-05-01	Yu J, Zhang X, Liu J, et al. Phylogeny and molecular evolution of the first local monkeypox virus cluster in Guangdong Province, China. Nat Commun. 2023;14(1):8241. Published 2023 Dec 12. doi:10.1038/s41467-023-44092-3
Germany	European	ON568298.1	ON568298.1_Monkeypox_virus_isolate_MPXV-BY-IMB25241_complete_genome	Clade IIb; lineage B.1	2022-05-19	Galán-Huerta KA, Paz-Infanzon M, Nuzzolo-Shihadeh L, et al. Metagenomic Sequencing of Monkeypox Virus, Northern Mexico. Emerging Infectious Diseases. 2023;29(2):448-450. doi:10.3201/eid2902.221199.
Portugal	European	ON585031.1	ON585031.1_Monkeypox_virus_isolate_Monkeypox/PT0003/2022_complete_genome	Clade IIb; lineage B.1	2022-05-15	Borges V, Duque MP, Martins JV, et al. Viral genetic clustering and transmission dynamics of the 2022 mpox outbreak in Portugal. Nat Med. 2023;29(10):2509-2517. doi:10.1038/s41591-023-02542-x
France	European	ON602722.2	ON602722.2_Monkeypox_virus_isolate_MPXV_FRA_2022_TLS67_complete_genome	Clade IIb; lineage B.1	2022/5	Galán-Huerta KA, Paz-Infanzon M, Nuzzolo-Shihadeh L, et al. Metagenomic Sequencing of Monkeypox Virus, Northern Mexico. Emerging Infectious Diseases. 2023;29(2):448-450. doi:10.3201/eid2902.221199.
Slovenia	European	ON609725.2	ON609725.2_Monkeypox_virus_isolate_SLO_complete_genome	Clade IIb; lineage B.1.3	2022-05-23	Monzón S, Varona S, Negredo A, et al. Monkeypox virus genomic accordion strategies. Nat Commun. 2024;15(1):3059. Published 2024 Apr 18. doi:10.1038/s41467-024-46949-7
UK	European	ON619835.2	ON619835.2_Monkeypox_virus_isolate_MPXV_UK_2022_1_complete_genome	Clade IIb; lineage B.1	2022/5	Galán-Huerta KA, Paz-Infanzon M, Nuzzolo-Shihadeh L, et al. Metagenomic Sequencing of Monkeypox Virus, Northern Mexico. Emerging Infectious Diseases. 2023;29(2):448-450. doi:10.3201/eid2902.221199.
Belgium	European	ON622712.1	ON622712.1_Monkeypox_virus_isolate_MPX/UZ_REGA_1/Belgium/2022_complete_genome	Clade IIb; lineage B.1	2022-05-19	Galán-Huerta KA, Paz-Infanzon M, Nuzzolo-Shihadeh L, et al. Metagenomic Sequencing of Monkeypox Virus, Northern Mexico. Emerging Infectious Diseases. 2023;29(2):448-450. doi:10.3201/eid2902.221199.
France	European	ON622722.2	ON622722.2_Monkeypox_virus_isolate_MPXV_FR_HCL0001_2022_complete_genome	Clade IIb; lineage B.1	2022-05-22	Galán-Huerta KA, Paz-Infanzon M, Nuzzolo-Shihadeh L, et al. Metagenomic Sequencing of Monkeypox Virus, Northern Mexico. Emerging Infectious Diseases. 2023;29(2):448-450. doi:10.3201/eid2902.221199.
USA	North America	ON627808.1	ON627808.1_Monkeypox_virus_isolate_MPX/human/USA/UT-UPHL-82200022/2022_complete_genome	Clade IIb; lineage B.1	2022-05-20	Galán-Huerta KA, Paz-Infanzon M, Nuzzolo-Shihadeh L, et al. Metagenomic Sequencing of Monkeypox Virus, Northern Mexico. Emerging Infectious Diseases. 2023;29(2):448-450. doi:10.3201/eid2902.221199.
Germany	European	ON637938.1	ON637938.1_Monkeypox_virus_isolate_MPXV/Germany/2022/RKI01_complete_genome	Clade IIb; lineage B.1.1	2022/5	Monzón S, Varona S, Negredo A, et al. Monkeypox virus genomic accordion strategies. Nat Commun. 2024;15(1):3059. Published 2024 Apr 18. doi:10.1038/s41467-024-46949-7
USA	North America	ON674051.1	ON674051.1_Monkeypox_virus_isolate_MPXV_USA_2022_FL001_complete_genome	Clade IIb; lineage A.2	2022/5	Galán-Huerta KA, Paz-Infanzon M, Nuzzolo-Shihadeh L, et al. Metagenomic Sequencing of Monkeypox Virus, Northern Mexico. Emerging Infectious Diseases. 2023;29(2):448-450. doi:10.3201/eid2902.221199.
USA	North America	ON675438.1	ON675438.1_Monkeypox_virus_isolate_MPXV_USA_2022_VA001_complete_genome	Clade IIb; lineage A.2	2022/5	Galán-Huerta KA, Paz-Infanzon M, Nuzzolo-Shihadeh L, et al. Metagenomic Sequencing of Monkeypox Virus, Northern Mexico. Emerging Infectious Diseases. 2023;29(2):448-450. doi:10.3201/eid2902.221199.
USA	North America	ON676707.1	ON676707.1_Monkeypox_virus_isolate_MPXV_USA_2021_TX_complete_genome	Clade IIb; lineage A.2	2021/7	Galán-Huerta KA, Paz-Infanzon M, Nuzzolo-Shihadeh L, et al. Metagenomic Sequencing of Monkeypox Virus, Northern Mexico. Emerging Infectious Diseases. 2023;29(2):448-450. doi:10.3201/eid2902.221199.
USA	North America	ON676708.1	ON676708.1_Monkeypox_virus_isolate_MPXV_USA_2021_MD_complete_genome	Clade IIb; lineage A.1.1	2021/11	Galán-Huerta KA, Paz-Infanzon M, Nuzzolo-Shihadeh L, et al. Metagenomic Sequencing of Monkeypox Virus, Northern Mexico. Emerging Infectious Diseases. 2023;29(2):448-450. doi:10.3201/eid2902.221199.
Germany	European	ON682263.4	ON682263.4_Monkeypox_virus_isolate_MPXV/Germany/2022/RKI03_complete_genome	Clade IIb; lineage B.1	2022/5	Galán-Huerta KA, Paz-Infanzon M, Nuzzolo-Shihadeh L, et al. Metagenomic Sequencing of Monkeypox Virus, Northern Mexico. Emerging Infectious Diseases. 2023;29(2):448-450. doi:10.3201/eid2902.221199.
Spain	European	ON720849.1	ON720849.1_Monkeypox_virus_isolate_MpxV/Spain/MD-HGUGM-6532064/2022_complete_genome	Clade IIb; lineage B.1	2022-05-27	Galán-Huerta KA, Paz-Infanzon M, Nuzzolo-Shihadeh L, et al. Metagenomic Sequencing of Monkeypox Virus, Northern Mexico. Emerging Infectious Diseases. 2023;29(2):448-450. doi:10.3201/eid2902.221199.
Canada	North America	ON736420.2	ON736420.2_Monkeypox_virus_isolate_MPX/2022/Canada/AB1_complete_genome	Clade IIb; lineage B.1	2022-05-31	Galán-Huerta KA, Paz-Infanzon M, Nuzzolo-Shihadeh L, et al. Metagenomic Sequencing of Monkeypox Virus, Northern Mexico. Emerging Infectious Diseases. 2023;29(2):448-450. doi:10.3201/eid2902.221199.
Slovenia	European	ON754985.1	ON754985.1_Monkeypox_virus_isolate_MPXV_SI2022_S4_complete_genome	Clade IIb; lineage B.1	2022/6	Galán-Huerta KA, Paz-Infanzon M, Nuzzolo-Shihadeh L, et al. Metagenomic Sequencing of Monkeypox Virus, Northern Mexico. Emerging Infectious Diseases. 2023;29(2):448-450. doi:10.3201/eid2902.221199.
Finland	European	ON782021.1	ON782021.1_Monkeypox_virus_isolate_MPX-37/Finland/2022_complete_genome	Clade IIb; lineage B.1	2022/5	Galán-Huerta KA, Paz-Infanzon M, Nuzzolo-Shihadeh L, et al. Metagenomic Sequencing of Monkeypox Virus, Northern Mexico. Emerging Infectious Diseases. 2023;29(2):448-450. doi:10.3201/eid2902.221199.
Switzerland	European	ON792320.1	ON792320.1_Monkeypox_virus_isolate_hMpxV/Switzerland/ZH-UZH-IMV-3ba6449f/2022_complete_genome	Clade IIb; lineage B.1	2022-06-01	Galán-Huerta KA, Paz-Infanzon M, Nuzzolo-Shihadeh L, et al. Metagenomic Sequencing of Monkeypox Virus, Northern Mexico. Emerging Infectious Diseases. 2023;29(2):448-450. doi:10.3201/eid2902.221199.
Canada	North America	ON803413.1	ON803413.1_Monkeypox_virus_isolate_MpxV/human/CAN/UN-NML-2928/2022_complete_genome	Clade IIb; lineage B.1	2022-05-21	Galán-Huerta KA, Paz-Infanzon M, Nuzzolo-Shihadeh L, et al. Metagenomic Sequencing of Monkeypox Virus, Northern Mexico. Emerging Infectious Diseases. 2023;29(2):448-450. doi:10.3201/eid2902.221199.
UK	European	ON808413.1	ON808413.1_Monkeypox_virus_isolate_CVR_MPXV1a_complete_genome	Clade IIb; lineage B.1	2022-05-15	Galán-Huerta KA, Paz-Infanzon M, Nuzzolo-Shihadeh L, et al. Metagenomic Sequencing of Monkeypox Virus, Northern Mexico. Emerging Infectious Diseases. 2023;29(2):448-450. doi:10.3201/eid2902.221199.
Slovenia	European	ON838178.1	ON838178.1_Monkeypox_virus_isolate_SI2022_S7_complete_genome	Clade IIb; lineage B.1	2022/6	Galán-Huerta KA, Paz-Infanzon M, Nuzzolo-Shihadeh L, et al. Metagenomic Sequencing of Monkeypox Virus, Northern Mexico. Emerging Infectious Diseases. 2023;29(2):448-450. doi:10.3201/eid2902.221199.
Portugal	European	ON843165.1	ON843165.1_Monkeypox_virus_isolate_Monkeypox/PT0033/2022_complete_genome	Clade IIb; lineage B.1.5	2022-05-24	Borges V, Duque MP, Martins JV, et al. Viral genetic clustering and transmission dynamics of the 2022 mpox outbreak in Portugal. Nat Med. 2023;29(10):2509-2517. doi:10.1038/s41591-023-02542-x
Canada	North America	ON880422.1	ON880422.1_Monkeypox_virus_isolate_MPX/UZ_REGA_6/Belgium/2022_complete_genome	Clade IIb; lineage B.1	2022-05-27	Borges V, Duque MP, Martins JV, et al. Viral genetic clustering and transmission dynamics of the 2022 mpox outbreak in Portugal. Nat Med. 2023;29(10):2509-2517. doi:10.1038/s41591-023-02542-x
Canada	North America	ON880542.1	ON880542.1_Monkeypox_virus_isolate_MpxV/human/CAN/UN-NML-3348/2022_complete_genome	Clade IIb; lineage B.1	2022-05-31	Borges V, Duque MP, Martins JV, et al. Viral genetic clustering and transmission dynamics of the 2022 mpox outbreak in Portugal. Nat Med. 2023;29(10):2509-2517. doi:10.1038/s41591-023-02542-x
South Africa	Africa	ON927248.1	ON927248.1_Monkeypox_virus_isolate_NICD-SVPL232_complete_genome	Clade IIb; lineage B.1.7	2022-06-24	Borges V, Duque MP, Martins JV, et al. Viral genetic clustering and transmission dynamics of the 2022 mpox outbreak in Portugal. Nat Med. 2023;29(10):2509-2517. doi:10.1038/s41591-023-02542-x
Germany	European	ON929057.1	ON929057.1_Monkeypox_virus_isolate_MPXV/Germany/2022/RKI070_complete_genome	Clade IIb; lineage B.1.2	2022/7	Borges V, Duque MP, Martins JV, et al. Viral genetic clustering and transmission dynamics of the 2022 mpox outbreak in Portugal. Nat Med. 2023;29(10):2509-2517. doi:10.1038/s41591-023-02542-x
USA	North America	ON954773.1	ON954773.1_Monkeypox_virus_isolate_MPXV_USA_2022_CA002_complete_genome	Clade IIb; lineage B.1	2022/5	Borges V, Duque MP, Martins JV, et al. Viral genetic clustering and transmission dynamics of the 2022 mpox outbreak in Portugal. Nat Med. 2023;29(10):2509-2517. doi:10.1038/s41591-023-02542-x
USA	North America	ON959131.1	ON959131.1_Monkeypox_virus_isolate_MPXV_USA_2022_IL001_complete_genome	Clade IIb; lineage B.1	2022/5	Borges V, Duque MP, Martins JV, et al. Viral genetic clustering and transmission dynamics of the 2022 mpox outbreak in Portugal. Nat Med. 2023;29(10):2509-2517. doi:10.1038/s41591-023-02542-x
USA	North America	ON959133.1	ON959133.1_Monkeypox_virus_isolate_MPXV_USA_2022_NY002_complete_genome	Clade IIb; lineage B.1.14	2022/5	Borges V, Duque MP, Martins JV, et al. Viral genetic clustering and transmission dynamics of the 2022 mpox outbreak in Portugal. Nat Med. 2023;29(10):2509-2517. doi:10.1038/s41591-023-02542-x
Czech Republic	Africa	ON983168.1	ON983168.1_Monkeypox_virus_isolate_MPxV/Prague_001/2022/flye_medaka_complete_genome	Clade IIb; lineage B.1.3	2022-04-18	Borges V, Duque MP, Martins JV, et al. Viral genetic clustering and transmission dynamics of the 2022 mpox outbreak in Portugal. Nat Med. 2023;29(10):2509-2517. doi:10.1038/s41591-023-02542-x
Austria	European	OP019275.1	OP019275.1_Monkeypox_virus_isolate_hMPXV/Austria/MUW1525179/2022_complete_genome	Clade IIb; lineage B.1	2022-06-10	Borges V, Duque MP, Martins JV, et al. Viral genetic clustering and transmission dynamics of the 2022 mpox outbreak in Portugal. Nat Med. 2023;29(10):2509-2517. doi:10.1038/s41591-023-02542-x
UK	European	OP022170.1	OP022170.1_Monkeypox_virus_isolate_MPXV_UK_2022_5_complete_genome	Clade IIb; lineage B.1	2022-05-16	Borges V, Duque MP, Martins JV, et al. Viral genetic clustering and transmission dynamics of the 2022 mpox outbreak in Portugal. Nat Med. 2023;29(10):2509-2517. doi:10.1038/s41591-023-02542-x
USA	North America	OP055800.1	OP055800.1_Monkeypox_virus_isolate_MpxV/human/USA/WA-UW-073909/2022_complete_genome	Clade IIb; lineage B.1.1	2022/6	Borges V, Duque MP, Martins JV, et al. Viral genetic clustering and transmission dynamics of the 2022 mpox outbreak in Portugal. Nat Med. 2023;29(10):2509-2517. doi:10.1038/s41591-023-02542-x
Spain	European	OP120937.1	OP120937.1_Monkeypox_virus_isolate_MP01CHUAC_complete_genome	Clade IIb; lineage B.1.8	2022/5	Aja-Macaya P, Rumbo-Feal S, Poza M, Cañizares A, Vallejo JA, Bou G. A new and efficient enrichment method for metagenomic sequencing of Monkeypox virus. BMC Genomics. 2023;24(1):29. Published 2023 Jan 17. doi:10.1186/s12864-023-09114-w
Spain	European	OP120938.1	OP120938.1_Monkeypox_virus_isolate_MP03CHUAC_complete_genome	Clade IIb; lineage B.1	2022/6	Aja-Macaya P, Rumbo-Feal S, Poza M, Cañizares A, Vallejo JA, Bou G. A new and efficient enrichment method for metagenomic sequencing of Monkeypox virus. BMC Genomics. 2023;24(1):29. Published 2023 Jan 17. doi:10.1186/s12864-023-09114-w
USA	North America	OP123054.1	OP123054.1_Monkeypox_virus_isolate_MpxV/human/USA/OH-UW-077163/2022_complete_genome	Clade IIb; lineage B.1.1	2022/7	Borges V, Duque MP, Martins JV, et al. Viral genetic clustering and transmission dynamics of the 2022 mpox outbreak in Portugal. Nat Med. 2023;29(10):2509-2517. doi:10.1038/s41591-023-02542-x
USA	North America	OP150923.1	OP150923.1_Monkeypox_virus_isolate_MPXV_USA_2022_CA007_complete_genome	Clade IIb; lineage B.1	2022/6	Borges V, Duque MP, Martins JV, et al. Viral genetic clustering and transmission dynamics of the 2022 mpox outbreak in Portugal. Nat Med. 2023;29(10):2509-2517. doi:10.1038/s41591-023-02542-x
Netherlands	European	OP160532.1	OP160532.1_Monkeypox_virus_isolate_hMpxV/Netherlands/NH-AUMC-0001/2022_complete_genome	Clade IIb; lineage B.1	2022/6	Borges V, Duque MP, Martins JV, et al. Viral genetic clustering and transmission dynamics of the 2022 mpox outbreak in Portugal. Nat Med. 2023;29(10):2509-2517. doi:10.1038/s41591-023-02542-x	Tutu van Furth AM, van der Kuip M, van Els AL, et al. Paediatric monkeypox patient with unknown source of infection, the Netherlands, June 2022. Euro Surveill. 2022;27(29):2200552. doi:10.2807/1560-7917.ES.2022.27.29.2200552
USA	North America	OP171919.2	OP171919.2_Monkeypox_virus_isolate_MPXV22/human/USA-NE-25_complete_genome	Clade IIb; lineage B.1.12	2022-06-25	Borges V, Duque MP, Martins JV, et al. Viral genetic clustering and transmission dynamics of the 2022 mpox outbreak in Portugal. Nat Med. 2023;29(10):2509-2517. doi:10.1038/s41591-023-02542-x
USA	North America	OP185709.1	OP185709.1_Monkeypox_virus_isolate_MPXV_USA_2022_TX0001_complete_genome	Clade IIb; lineage B.1.1	2022/6	Borges V, Duque MP, Martins JV, et al. Viral genetic clustering and transmission dynamics of the 2022 mpox outbreak in Portugal. Nat Med. 2023;29(10):2509-2517. doi:10.1038/s41591-023-02542-x
USA	North America	OP185710.1	OP185710.1_Monkeypox_virus_isolate_MPXV_USA_2022_NY0007_complete_genome	Clade IIb; lineage B.1.2	2022/6	Borges V, Duque MP, Martins JV, et al. Viral genetic clustering and transmission dynamics of the 2022 mpox outbreak in Portugal. Nat Med. 2023;29(10):2509-2517. doi:10.1038/s41591-023-02542-x
USA	North America	OP185712.1	OP185712.1_Monkeypox_virus_isolate_MPXV_USA_2022_IL0005_complete_genome	Clade IIb; lineage B.1.7	2022/6	Borges V, Duque MP, Martins JV, et al. Viral genetic clustering and transmission dynamics of the 2022 mpox outbreak in Portugal. Nat Med. 2023;29(10):2509-2517. doi:10.1038/s41591-023-02543-x
USA	North America	OP185713.1	OP185713.1_Monkeypox_virus_isolate_MPXV_USA_2022_FL0004_complete_genome	Clade IIb; lineage B.1	2022/6	Borges V, Duque MP, Martins JV, et al. Viral genetic clustering and transmission dynamics of the 2022 mpox outbreak in Portugal. Nat Med. 2023;29(10):2509-2517. doi:10.1038/s41591-023-02544-x
USA	North America	OP185714.1	OP185714.1_Monkeypox_virus_isolate_MPXV_USA_2022_CO0003_complete_genome	Clade IIb; lineage B.1.4	2022/6	Borges V, Duque MP, Martins JV, et al. Viral genetic clustering and transmission dynamics of the 2022 mpox outbreak in Portugal. Nat Med. 2023;29(10):2509-2517. doi:10.1038/s41591-023-02545-x
France	European	OP204840.1	OP204840.1_Monkeypox_virus_isolate_PatientMPXV_complete_genome	Clade IIb; lineage B.1.7	2022/6/10	Seang S, Burrel S, Todesco E, et al. Evidence of human-to-dog transmission of monkeypox virus. Lancet. 2022;400(10353):658-659. doi:10.1016/S0140-6736(22)01487-8	Borges V, Duque MP, Martins JV, et al. Viral genetic clustering and transmission dynamics of the 2022 mpox outbreak in Portugal. Nat Med. 2023;29(10):2509-2517. doi:10.1038/s41591-023-02545-x
South Korea	Asia	OP204857.1	OP204857.1_Monkeypox_virus_isolate_MPXV-ROK-P1-2022_complete_genome	Clade IIb; lineage B.1.1	2022/8	Borges V, Duque MP, Martins JV, et al. Viral genetic clustering and transmission dynamics of the 2022 mpox outbreak in Portugal. Nat Med. 2023;29(10):2509-2517. doi:10.1038/s41591-023-02545-x
UK	European	OP205067.1	OP205067.1_Monkeypox_virus_isolate_MPXV_UK_2022_9000061_complete_genome	Clade IIb; lineage B.1.3	2022-05-27	Borges V, Duque MP, Martins JV, et al. Viral genetic clustering and transmission dynamics of the 2022 mpox outbreak in Portugal. Nat Med. 2023;29(10):2509-2517. doi:10.1038/s41591-023-02545-x
Germany	European	OP215269.1	OP215269.1_Monkeypox_virus_isolate_MPXV/Germany/2022/RKI252_complete_genome	Clade IIb; lineage B.1	2022/8	Borges V, Duque MP, Martins JV, et al. Viral genetic clustering and transmission dynamics of the 2022 mpox outbreak in Portugal. Nat Med. 2023;29(10):2509-2517. doi:10.1038/s41591-023-02545-x
Germany	European	OP215288.1	OP215288.1_Monkeypox_virus_isolate_MPXV/Germany/2022/RKI270_complete_genome	Clade IIb; lineage B.1.3	2022/8	Borges V, Duque MP, Martins JV, et al. Viral genetic clustering and transmission dynamics of the 2022 mpox outbreak in Portugal. Nat Med. 2023;29(10):2509-2517. doi:10.1038/s41591-023-02545-x
USA	North America	OP225963.1	OP225963.1_Monkeypox_virus_isolate_MPXV_USA_2022_CO0006_complete_genome	Clade IIb; lineage B.1.7	2022/6	Borges V, Duque MP, Martins JV, et al. Viral genetic clustering and transmission dynamics of the 2022 mpox outbreak in Portugal. Nat Med. 2023;29(10):2509-2517. doi:10.1038/s41591-023-02545-x
USA	North America	OP225968.1	OP225968.1_Monkeypox_virus_isolate_MPXV_USA_2022_DC0005_complete_genome	Clade IIb; lineage B.1	2022/6	Borges V, Duque MP, Martins JV, et al. Viral genetic clustering and transmission dynamics of the 2022 mpox outbreak in Portugal. Nat Med. 2023;29(10):2509-2517. doi:10.1038/s41591-023-02545-x
Australia	Australia	OP235282.1	OP235282.1_Monkeypox_virus_isolate_QLDMX00001_complete_genome	Clade IIb; lineage B.1	2022	Stewart A, Schlebusch S, Vlack S, et al. First case of mpox diagnosed in Queensland, Australia: clinical and molecular aspects. Med J Aust. 2023;218(4):157-159. doi:10.5694/mja2.51842
USA	North America	OP257267.1	OP257267.1_Monkeypox_virus_isolate_MpxV/human/USA/WA-UW-084449/2022_complete_genome	Clade IIb; lineage B.1	2022/8	Borges V, Duque MP, Martins JV, et al. Viral genetic clustering and transmission dynamics of the 2022 mpox outbreak in Portugal. Nat Med. 2023;29(10):2509-2517. doi:10.1038/s41591-023-02545-x
Germany	European	OP263636.1	OP263636.1_Monkeypox_virus_isolate_MPXV/Germany/2022/RKI281_complete_genome	Clade IIb; lineage B.1.2	2022/8	Borges V, Duque MP, Martins JV, et al. Viral genetic clustering and transmission dynamics of the 2022 mpox outbreak in Portugal. Nat Med. 2023;29(10):2509-2517. doi:10.1038/s41591-023-02545-x
Peru	South America	OP289782.1	OP289782.1_Monkeypox_virus_isolate_LIM-INS-001_complete_genome	Clade IIb; lineage B.1.6	2022-06-25	Borges V, Duque MP, Martins JV, et al. Viral genetic clustering and transmission dynamics of the 2022 mpox outbreak in Portugal. Nat Med. 2023;29(10):2509-2517. doi:10.1038/s41591-023-02545-x
USA	North America	OP303788.1	OP303788.1_Monkeypox_virus_isolate_MPXV_USA_2022_KY0001_complete_genome	Clade IIb; lineage B.1.13	2022/6	Borges V, Duque MP, Martins JV, et al. Viral genetic clustering and transmission dynamics of the 2022 mpox outbreak in Portugal. Nat Med. 2023;29(10):2509-2517. doi:10.1038/s41591-023-02545-x
USA	North America	OP303791.1	OP303791.1_Monkeypox_virus_isolate_MPXV_USA_2022_NE0001_complete_genome	Clade IIb; lineage B.1.12	2022/6	Borges V, Duque MP, Martins JV, et al. Viral genetic clustering and transmission dynamics of the 2022 mpox outbreak in Portugal. Nat Med. 2023;29(10):2509-2517. doi:10.1038/s41591-023-02545-x
UK	European	OP331336.1	OP331336.1_Monkeypox_virus_isolate_MPXV_UK_2022_9000166_complete_genome	Clade IIb; lineage A.2	2022-06-29	Zhan XY, Zha GF, He Y. Evolutionary dissection of monkeypox virus: Positive Darwinian selection drives the adaptation of virus-host interaction proteins. Front Cell Infect Microbiol. 2023;12:1083234. Published 2023 Jan 13. doi:10.3389/fcimb.2022.1083234
USA	North America	OP351280.2	OP351280.2_Monkeypox_virus_isolate_MPXV22/human/USA-OK-61_complete_genome	Clade IIb; lineage B.1.8	2022-07-19	Borges V, Duque MP, Martins JV, et al. Viral genetic clustering and transmission dynamics of the 2022 mpox outbreak in Portugal. Nat Med. 2023;29(10):2509-2517. doi:10.1038/s41591-023-02545-x
Germany	European	OP373389.1	OP373389.1_Monkeypox_virus_isolate_MPXV/Germany/2022/RKI331_complete_genome	Clade IIb; lineage B.1.5	2022/9	Borges V, Duque MP, Martins JV, et al. Viral genetic clustering and transmission dynamics of the 2022 mpox outbreak in Portugal. Nat Med. 2023;29(10):2509-2517. doi:10.1038/s41591-023-02545-x
USA	North America	OP378698.1	OP378698.1_Monkeypox_virus_isolate_MPXV_USA_2022_GA0007_complete_genome	Clade IIb; lineage B.1	2022/6	Borges V, Duque MP, Martins JV, et al. Viral genetic clustering and transmission dynamics of the 2022 mpox outbreak in Portugal. Nat Med. 2023;29(10):2509-2517. doi:10.1038/s41591-023-02545-x
USA	North America	OP378702.1	OP378702.1_Monkeypox_virus_isolate_MPXV_USA_2022_MI0001_complete_genome	Clade IIb; lineage B.1.2	2022/6	Borges V, Duque MP, Martins JV, et al. Viral genetic clustering and transmission dynamics of the 2022 mpox outbreak in Portugal. Nat Med. 2023;29(10):2509-2517. doi:10.1038/s41591-023-02545-x
USA	North America	OP378703.1	OP378703.1_Monkeypox_virus_isolate_MPXV_USA_2022_HI0003_complete_genome	Clade IIb; lineage B.1	2022/6	Borges V, Duque MP, Martins JV, et al. Viral genetic clustering and transmission dynamics of the 2022 mpox outbreak in Portugal. Nat Med. 2023;29(10):2509-2517. doi:10.1038/s41591-023-02545-x
USA	North America	OP378709.1	OP378709.1_Monkeypox_virus_isolate_MPXV_USA_2022_PA0006_complete_genome	Clade IIb; lineage B.1	2022/6	Borges V, Duque MP, Martins JV, et al. Viral genetic clustering and transmission dynamics of the 2022 mpox outbreak in Portugal. Nat Med. 2023;29(10):2509-2517. doi:10.1038/s41591-023-02545-x
UK	European	OP394229.1	OP394229.1_Monkeypox_virus_isolate_9000220_NCPV_1703_complete_genome	Clade IIb; lineage B.1	2022-05-14	Borges V, Duque MP, Martins JV, et al. Viral genetic clustering and transmission dynamics of the 2022 mpox outbreak in Portugal. Nat Med. 2023;29(10):2509-2517. doi:10.1038/s41591-023-02545-x
UK	European	OP413713.1	OP413713.1_Monkeypox_virus_isolate_9000231_complete_genome	Clade IIb; lineage B.1.2	2022/7	Borges V, Duque MP, Martins JV, et al. Viral genetic clustering and transmission dynamics of the 2022 mpox outbreak in Portugal. Nat Med. 2023;29(10):2509-2517. doi:10.1038/s41591-023-02545-x
UK	European	OP415180.1	OP415180.1_Monkeypox_virus_isolate_MPX_CJjutN_9000198_complete_genome	Clade IIb; lineage B.1.2	2022/7	Borges V, Duque MP, Martins JV, et al. Viral genetic clustering and transmission dynamics of the 2022 mpox outbreak in Portugal. Nat Med. 2023;29(10):2509-2517. doi:10.1038/s41591-023-02545-x
UK	European	OP415283.1	OP415283.1_Monkeypox_virus_isolate_MPX_QfgFmq_9000359_complete_genome	Clade IIb; lineage B.1	2022/8	Borges V, Duque MP, Martins JV, et al. Viral genetic clustering and transmission dynamics of the 2022 mpox outbreak in Portugal. Nat Med. 2023;29(10):2509-2517. doi:10.1038/s41591-023-02545-x
USA	North America	OP431829.2	OP431829.2_Monkeypox_virus_isolate_MPXV22/human/USA-NE-199_complete_genome	Clade IIb; lineage B.1.3	2022-08-20	Borges V, Duque MP, Martins JV, et al. Viral genetic clustering and transmission dynamics of the 2022 mpox outbreak in Portugal. Nat Med. 2023;29(10):2509-2517. doi:10.1038/s41591-023-02545-x
Germany	European	OP484669.1	OP484669.1_Monkeypox_virus_isolate_MPXV/Germany/2022/RKI348_complete_genome	Clade IIb; lineage B.1.1	2022/9	Borges V, Duque MP, Martins JV, et al. Viral genetic clustering and transmission dynamics of the 2022 mpox outbreak in Portugal. Nat Med. 2023;29(10):2509-2517. doi:10.1038/s41591-023-02545-x
Gabon	Africa	OP498046.1	OP498046.1_Monkeypox_virus_isolate_BNITM-Gabon1988_complete_genome	Clade Ia	1988	Djuicy DD, Sadeuh-Mba SA, Bilounga CN, et al. Concurrent Clade I and Clade II Monkeypox Virus Circulation, Cameroon, 1979–2022. Emerging Infectious Diseases. 2024;30(3):432-443. doi:10.3201/eid3003.230861.
USA	North America	OP526862.1	OP526862.1_Monkeypox_virus_isolate_MPXV_USA_2022_DC0013_complete_genome	Clade IIb; lineage B.1	2022/6
Nigeria	Africa	OP535312.1	OP535312.1_Monkeypox_virus_isolate_MPXV_Nigeria_2018_5222_complete_genome	Clade IIb; lineage A	2018/2	Md Aminul Islam, Jubayer Mumin, Md Masudul Haque, Md. Azizul Haque, Ahrar Khan, Prosun Bhattacharya, Md Atiqul Haque,Monkeypox virus (MPXV): A Brief account of global spread, epidemiology, virology, clinical features, pathogenesis, and therapeutic interventions,Infectious Medicine,Volume 2, Issue 4,2023,Pages 262-272,ISSN 2772-431X,https://doi.org/10.1016/j.imj.2023.11.001.
Nigeria	Africa	OP535320.1	OP535320.1_Monkeypox_virus_isolate_MPXV_Nigeria_2017_3008_complete_genome	Clade IIb; lineage A	2017/11	Md Aminul Islam, Jubayer Mumin, Md Masudul Haque, Md. Azizul Haque, Ahrar Khan, Prosun Bhattacharya, Md Atiqul Haque,Monkeypox virus (MPXV): A Brief account of global spread, epidemiology, virology, clinical features, pathogenesis, and therapeutic interventions,Infectious Medicine,Volume 2, Issue 4,2023,Pages 262-272,ISSN 2772-431X,https://doi.org/10.1016/j.imj.2023.11.001.
Nigeria	Africa	OP535322.1	OP535322.1_Monkeypox_virus_isolate_MPXV_Nigeria_2017_2958_complete_genome	Clade IIb; lineage A	2017/10	Md Aminul Islam, Jubayer Mumin, Md Masudul Haque, Md. Azizul Haque, Ahrar Khan, Prosun Bhattacharya, Md Atiqul Haque,Monkeypox virus (MPXV): A Brief account of global spread, epidemiology, virology, clinical features, pathogenesis, and therapeutic interventions,Infectious Medicine,Volume 2, Issue 4,2023,Pages 262-272,ISSN 2772-431X,https://doi.org/10.1016/j.imj.2023.11.001.
Nigeria	Africa	OP535328.1	OP535328.1_Monkeypox_virus_isolate_MPXV_Nigeria_2018_5306_complete_genome	Clade IIb; lineage A	2018/3	Md Aminul Islam, Jubayer Mumin, Md Masudul Haque, Md. Azizul Haque, Ahrar Khan, Prosun Bhattacharya, Md Atiqul Haque,Monkeypox virus (MPXV): A Brief account of global spread, epidemiology, virology, clinical features, pathogenesis, and therapeutic interventions,Infectious Medicine,Volume 2, Issue 4,2023,Pages 262-272,ISSN 2772-431X,https://doi.org/10.1016/j.imj.2023.11.001.
USA	North America	OP536745.2	OP536745.2_Monkeypox_virus_isolate_MPXV-USA-IL-IDPH-084_complete_genome	Clade IIb; lineage B.1.13	2022-07-06	Borges V, Duque MP, Martins JV, et al. Viral genetic clustering and transmission dynamics of the 2022 mpox outbreak in Portugal. Nat Med. 2023;29(10):2509-2517. doi:10.1038/s41591-023-02545-x
Nigeria	Africa	OP612674.1	OP612674.1_Monkeypox_virus_isolate_MPXV/003/19_complete_genome	Clade IIb; lineage A.1	2019-01-12	Md Aminul Islam, Jubayer Mumin, Md Masudul Haque, Md. Azizul Haque, Ahrar Khan, Prosun Bhattacharya, Md Atiqul Haque,Monkeypox virus (MPXV): A Brief account of global spread, epidemiology, virology, clinical features, pathogenesis, and therapeutic interventions,Infectious Medicine,Volume 2, Issue 4,2023,Pages 262-272,ISSN 2772-431X,https://doi.org/10.1016/j.imj.2023.11.001.
Nigeria	Africa	OP612678.1	OP612678.1_Monkeypox_virus_isolate_MPXV/017/19_complete_genome	Clade IIb; lineage A	2019-03-14	Md Aminul Islam, Jubayer Mumin, Md Masudul Haque, Md. Azizul Haque, Ahrar Khan, Prosun Bhattacharya, Md Atiqul Haque,Monkeypox virus (MPXV): A Brief account of global spread, epidemiology, virology, clinical features, pathogenesis, and therapeutic interventions,Infectious Medicine,Volume 2, Issue 4,2023,Pages 262-272,ISSN 2772-431X,https://doi.org/10.1016/j.imj.2023.11.001.
USA	North America	OP687926.1	OP687926.1_Monkeypox_virus_isolate_MPXV_USA_2022_AZ0004_complete_genome	Clade IIb; lineage B.1	2022/7	Borges V, Duque MP, Martins JV, et al. Viral genetic clustering and transmission dynamics of the 2022 mpox outbreak in Portugal. Nat Med. 2023;29(10):2509-2517. doi:10.1038/s41591-023-02545-x
Belgium	European	OP727820.1	OP727820.1_Monkeypox_virus_isolate_PEV_case_complete_genome	Clade IIb; lineage B.1	2022/7	Borges V, Duque MP, Martins JV, et al. Viral genetic clustering and transmission dynamics of the 2022 mpox outbreak in Portugal. Nat Med. 2023;29(10):2509-2517. doi:10.1038/s41591-023-02545-x
USA	North America	OP752103.1	OP752103.1_Monkeypox_virus_isolate_MPXV_USA_2022_AR0002_complete_genome	Clade IIb; lineage B.1	2022/8
USA	North America	OP879722.1	OP879722.1_Monkeypox_virus_isolate_NJ-MPXV-001_complete_genome	Clade IIb; lineage B.1	2022-07-26
France	European	OQ249660.1	OQ249660.1_Monkeypox_virus_isolate_CIBU-220035_complete_genome	Clade IIb; lineage B.1	2022-06-08	Balière C, Hourdel V, Kwasiborski A, et al. Complete Genome Sequences of Monkeypox Virus from a French Clinical Sample and the Corresponding Isolated Strain, Obtained Using Nanopore Sequencing. Microbiol Resour Announc. 2023;12(4):e0000923. doi:10.1128/mra.00009-23
USA	North America	OQ320454.1	OQ320454.1_Monkeypox_virus_isolate_MPXV_USA_2022_KS0002_complete_genome	Clade IIb; lineage B.1.8	2022/9
USA	North America	OQ419036.1	OQ419036.1_Monkeypox_virus_isolate_NY-NYCPHL-000547_complete_genome	Clade IIb; lineage B.1.1	2022/7
Germany	European	OQ451897.1	OQ451897.1_Monkeypox_virus_isolate_MPXV/Germany/2022/RKI712_complete_genome	Clade IIb; lineage B.1.1	2022/8
Germany	European	OQ451903.1	OQ451903.1_Monkeypox_virus_isolate_MPXV/Germany/2023/RKI718_complete_genome	Clade IIb; lineage B.1.1	2023/1
USA	North America	OQ557943.1	OQ557943.1_Monkeypox_virus_isolate_MPXV_USA_2022_ND0001_complete_genome	Clade IIb; lineage B.1	2022/8
China	Asia	OQ581853.1	OQ581853.1_Monkeypox_virus_isolate_MPXV/human/Taiwan/110-093831/2023_complete_genome	Clade IIb; lineage C.1	2023/2	Genomic epidemiology of mpox clade IIb viruses (https://nextstrain.org/mpox/clade-IIb)
China	Asia	OQ581854.1	OQ581854.1_Monkeypox_virus_isolate_MPXV/human/Taiwan/109-005210/2023_complete_genome	Clade IIb; lineage B.1.3	2023/2	Md Aminul Islam, Jubayer Mumin, Md Masudul Haque, Md. Azizul Haque, Ahrar Khan, Prosun Bhattacharya, Md Atiqul Haque,Monkeypox virus (MPXV): A Brief account of global spread, epidemiology, virology, clinical features, pathogenesis, and therapeutic interventions,Infectious Medicine,Volume 2, Issue 4,2023,Pages 262-272,ISSN 2772-431X,https://doi.org/10.1016/j.imj.2023.11.001.
China	Asia	OQ581855.1	OQ581855.1_Monkeypox_virus_isolate_MPXV/human/Taiwan/0310000009/2023_complete_genome	Clade IIb; lineage C.1	2023/3
Sudan	Africa	OQ621553.1	OQ621553.1_Monkeypox_virus_isolate_MPXV/Sudan/2022/RKI630_complete_genome	Clade Ia	2022/10	Otieno JR, Ruis C, Onoja AB, et al. Global genomic surveillance of monkeypox virus. Nat Med. Published online October 23, 2024. doi:10.1038/s41591-024-03370-3
USA	North America	OQ626772.1	OQ626772.1_Monkeypox_virus_isolate_MPXV22/human/USA-NE-341_complete_genome	Clade IIb; lineage B.1	2022-10-11
China	Asia	OQ672580.1	OQ672580.1_Monkeypox_virus_isolate_MPXV/human/Taiwan/110-093354/2023_complete_genome	Clade IIb; lineage B.1	2023/3
USA	North America	OQ706771.1	OQ706771.1_Monkeypox_virus_isolate_MD_NIDDL_54504_complete_genome	Clade IIb; lineage B.1.8	2022-07-14
China	Asia	OQ721952.1	OQ721952.1_Monkeypox_virus_isolate_MPXV/human/Taiwan/240031000030/2023_complete_genome	Clade IIb; lineage C.1	2023/3
China	Asia	OQ721953.1	OQ721953.1_Monkeypox_virus_isolate_MPXV/human/Taiwan/110-525030/2023_complete_genome	Clade IIb; lineage B.1.3	2023/3	Genomic epidemiology of mpox clade IIb viruses (https://nextstrain.org/mpox/clade-IIb)
China	Asia	OQ721954.1	OQ721954.1_Monkeypox_virus_isolate_MPXV/human/Taiwan/110-539498/2023_complete_genome	Clade IIb; lineage C.1	2023/3
DRC	Africa	OQ729808.1	OQ729808.1_Monkeypox_virus_isolate_MPXV/COD/2023/172V_complete_genome	Clade Ia	2022	Masirika LM, Udahemuka JC, Schuele L, et al. Ongoing mpox outbreak in Kamituga, South Kivu province, associated with monkeypox virus of a novel Clade I sub-lineage, Democratic Republic of the Congo, 2024 [published correction appears in Euro Surveill. 2024 Mar;29(12). doi: 10.2807/1560-7917.ES.2024.29.12.240321c]. Euro Surveill. 2024;29(11):2400106. doi:10.2807/1560-7917.ES.2024.29.11.2400106
USA	North America	OQ979621.1	OQ979621.1_Monkeypox_virus_isolate_MpxV/human/USA/WA-UW-042823/2023_complete_genome	Clade IIb; lineage B.1.2	2023/4	Zhang S, Wang F, Peng Y, et al. Evolutionary trajectory and characteristics of Mpox virus in 2023 based on a large-scale genomic surveillance in Shenzhen, China. Nat Commun. 2024;15(1):7452. Published 2024 Aug 28. doi:10.1038/s41467-024-51737-4
Belgium	European	OR030920.1	OR030920.1_Monkeypox_virus_isolate_MPXV/UZ_REGA_9_complete_genome	Clade IIb; lineage B.1	2022-06-24	Zhang S, Wang F, Peng Y, et al. Evolutionary trajectory and characteristics of Mpox virus in 2023 based on a large-scale genomic surveillance in Shenzhen, China. Nat Commun. 2024;15(1):7452. Published 2024 Aug 28. doi:10.1038/s41467-024-51737-4
Ireland	Asia	OR146270.1	OR146270.1_Monkeypox_virus_isolate_Z22IRL00547_complete_genome	Clade IIb; lineage B.1.1	2022-08-26
Ireland	Asia	OR146393.1	OR146393.1_Monkeypox_virus_isolate_Z22IRL00607_complete_genome	Clade IIb; lineage B.1.1	2022-09-07
Ireland	Asia	OR146430.1	OR146430.1_Monkeypox_virus_isolate_ZIRL00056_complete_genome	Clade IIb; lineage B.1.1	2022-06-03
USA	North America	OR160415.1	OR160415.1_Monkeypox_virus_isolate_hMpxV/USA/IL-RIPHL-MPXV-050-0057/2023_complete_genome	Clade IIb; lineage B.1.8	2023-05-18
Australia	Australia	OR264413.1	OR264413.1_Monkeypox_virus_isolate_42_B_complete_genome	Clade IIb; lineage B.1.2	2022-06-22	Zhang S, Wang F, Peng Y, et al. Evolutionary trajectory and characteristics of Mpox virus in 2023 based on a large-scale genomic surveillance in Shenzhen, China. Nat Commun. 2024;15(1):7452. Published 2024 Aug 28. doi:10.1038/s41467-024-51737-4
USA	North America	OR427338.1	OR427338.1_Monkeypox_virus_isolate_MpxV/human/USA/WA-UW-016201/2023_complete_genome	Clade IIb; lineage B.1	2023/1
South Korea	Asia	OR459796.1	OR459796.1_Monkeypox_virus_isolate_MPXV-ROK-P024-2023_complete_genome	Clade IIb; lineage C.1	2023-04-21
South Korea	Asia	OR459799.1	OR459799.1_Monkeypox_virus_isolate_MPXV-ROK-P028-2023_complete_genome	Clade IIb; lineage C.1	2023-04-22
China	Asia	OR785043.1	OR785043.1_Monkeypox_virus_isolate_MpxV/human/CHN/GDCDC_DG_M23232/2023_complete_genome	Clade IIb; lineage C.1	2023
China	Asia	OR785044.1	OR785044.1_Monkeypox_virus_isolate_MpxV/human/CHN/GDCDC_SZ_M23254/2023_complete_genome	Clade IIb; lineage C.1.1	2023	Genomic epidemiology of mpox clade IIb viruses (https://nextstrain.org/mpox/clade-IIb)
Germany	European	OR972728.1	OR972728.1_Monkeypox_virus_isolate_IMB_2541_2023_complete_genome	Clade IIb; lineage C.1	2023-11-22
Germany	European	PP002088.1	PP002088.1_Monkeypox_virus_isolate_CHVir44025_Sep2023_complete_genome	Clade IIb; lineage B.1	2023/9	Obermeier PE, Plinke CF, Brinkmann A, et al. Reemergence of Clade IIb-Associated Mpox, Germany, July-December 2023. Emerg Infect Dis. 2024;30(7):1416-1419. doi:10.3201/eid3007.240092
Argentina	South America	PP002093.1	PP002093.1_Monkeypox_virus_isolate_MPXV/AR-ANLIS038/2022_complete_genome	Clade IIb; lineage B.1	2022-07-13
Italy	European	PP098578.2	PP098578.2_Monkeypox_virus_isolate_MPXV/A11_complete_genome	Clade IIb; lineage B.1	2023/5
USA	North America	PP533326.1	PP533326.1_Monkeypox_virus_isolate_NY-NYCPHL-001218_complete_genome	Clade IIb; lineage B.1.8	2023/8
USA	North America	PP556326.1	PP556326.1_Monkeypox_virus_isolate_hMpxV/USA/IL-RIPHL-050-0153/2024_complete_genome	Clade IIb; lineage B.1.8	2024-02-19
USA	North America	PP588406.1	PP588406.1_Monkeypox_virus_isolate_hMpxV/USA/IL-RIPHL-050-0164/2024_complete_genome	Clade IIb; lineage B.1.8	2024-03-01
USA	North America	PP588407.1	PP588407.1_Monkeypox_virus_isolate_hMpxV/USA/IL-RIPHL-050-0165/2024_complete_genome	Clade IIb; lineage B.1.8	2024-03-01
DRC	Africa	PP601183.1	PP601183.1_Monkeypox_virus_isolate_23MPX1766C_complete_genome	Clade Ia	2023-11-21	Vakaniaki EH, Kacita C, Kinganda-Lusamaki E, et al. Sustained human outbreak of a new MPXV clade I lineage in eastern Democratic Republic of the Congo. Nat Med. 2024;30(10):2791-2795. doi:10.1038/s41591-024-03130-3
DRC	Africa	PP601189.1	PP601189.1_Monkeypox_virus_isolate_24MPX0009C_complete_genome	Clade Ia	2023-12-18	Vakaniaki EH, Kacita C, Kinganda-Lusamaki E, et al. Sustained human outbreak of a new MPXV clade I lineage in eastern Democratic Republic of the Congo. Nat Med. 2024;30(10):2791-2795. doi:10.1038/s41591-024-03130-3
DRC	Africa	PP601190.1	PP601190.1_Monkeypox_virus_isolate_24MPX0012C_complete_genome	Clade Ia	2023-12-23	Vakaniaki EH, Kacita C, Kinganda-Lusamaki E, et al. Sustained human outbreak of a new MPXV clade I lineage in eastern Democratic Republic of the Congo. Nat Med. 2024;30(10):2791-2795. doi:10.1038/s41591-024-03130-3
DRC	Africa	PP601193.1	PP601193.1_Monkeypox_virus_isolate_24MPX0024C_complete_genome	Clade Ia	2023-12-27	Vakaniaki EH, Kacita C, Kinganda-Lusamaki E, et al. Sustained human outbreak of a new MPXV clade I lineage in eastern Democratic Republic of the Congo. Nat Med. 2024;30(10):2791-2795. doi:10.1038/s41591-024-03130-3
DRC	Africa	PP601195.1	PP601195.1_Monkeypox_virus_isolate_24MPX0026V_complete_genome	Clade Ia	2023-12-30	Vakaniaki EH, Kacita C, Kinganda-Lusamaki E, et al. Sustained human outbreak of a new MPXV clade I lineage in eastern Democratic Republic of the Congo. Nat Med. 2024;30(10):2791-2795. doi:10.1038/s41591-024-03130-3
DRC	Africa	PP601197.1	PP601197.1_Monkeypox_virus_isolate_24MPX0038V_complete_genome	Clade Ia	2024-01-07	Vakaniaki EH, Kacita C, Kinganda-Lusamaki E, et al. Sustained human outbreak of a new MPXV clade I lineage in eastern Democratic Republic of the Congo. Nat Med. 2024;30(10):2791-2795. doi:10.1038/s41591-024-03130-3
DRC	Africa	PP601198.1	PP601198.1_Monkeypox_virus_isolate_24MPX0041V_complete_genome	Clade Ia	2024-01-08	Vakaniaki EH, Kacita C, Kinganda-Lusamaki E, et al. Sustained human outbreak of a new MPXV clade I lineage in eastern Democratic Republic of the Congo. Nat Med. 2024;30(10):2791-2795. doi:10.1038/s41591-024-03130-3
DRC	Africa	PP601199.1	PP601199.1_Monkeypox_virus_isolate_24MPX0164V_complete_genome	Clade Ia	2024-01-13	Vakaniaki EH, Kacita C, Kinganda-Lusamaki E, et al. Sustained human outbreak of a new MPXV clade I lineage in eastern Democratic Republic of the Congo. Nat Med. 2024;30(10):2791-2795. doi:10.1038/s41591-024-03130-3
DRC	Africa	PP601200.1	PP601200.1_Monkeypox_virus_isolate_24MPX0166C_complete_genome	Clade Ia	2024-01-13	Vakaniaki EH, Kacita C, Kinganda-Lusamaki E, et al. Sustained human outbreak of a new MPXV clade I lineage in eastern Democratic Republic of the Congo. Nat Med. 2024;30(10):2791-2795. doi:10.1038/s41591-024-03130-3
DRC	Africa	PP601206.1	PP601206.1_Monkeypox_virus_isolate_24MPX0194V_complete_genome	Clade Ib	2024-01-20	Vakaniaki EH, Kacita C, Kinganda-Lusamaki E, et al. Sustained human outbreak of a new MPXV clade I lineage in eastern Democratic Republic of the Congo. Nat Med. 2024;30(10):2791-2795. doi:10.1038/s41591-024-03130-3
DRC	Africa	PP601218.1	PP601218.1_Monkeypox_virus_isolate_24MPX0223C_complete_genome	Clade Ib	2023-12-26	Vakaniaki EH, Kacita C, Kinganda-Lusamaki E, et al. Sustained human outbreak of a new MPXV clade I lineage in eastern Democratic Republic of the Congo. Nat Med. 2024;30(10):2791-2795. doi:10.1038/s41591-024-03130-3
China	Asia	PP778666.1	PP778666.1_Monkeypox_virus_strain_hMpxV/China/GZ8H-01/2023_complete_genome	Clade IIb; lineage C.1.1	2023
Nigeria	Africa	PP852944.1	PP852944.1_Monkeypox_virus_isolate_TRM348_complete_genome	Clade IIb; lineage B.1	2022
Nigeria	Africa	PP852946.1	PP852946.1_Monkeypox_virus_isolate_VSP188_complete_genome	Clade IIb; lineage A.2.3	2022-12-26	Md Aminul Islam, Jubayer Mumin, Md Masudul Haque, Md. Azizul Haque, Ahrar Khan, Prosun Bhattacharya, Md Atiqul Haque,Monkeypox virus (MPXV): A Brief account of global spread, epidemiology, virology, clinical features, pathogenesis, and therapeutic interventions,Infectious Medicine,Volume 2, Issue 4,2023,Pages 262-272,ISSN 2772-431X,https://doi.org/10.1016/j.imj.2023.11.001.
Nigeria	Africa	PP852954.1	PP852954.1_Monkeypox_virus_isolate_VSP196_complete_genome	Clade IIb; lineage A.3	2023-01-24	Md Aminul Islam, Jubayer Mumin, Md Masudul Haque, Md. Azizul Haque, Ahrar Khan, Prosun Bhattacharya, Md Atiqul Haque,Monkeypox virus (MPXV): A Brief account of global spread, epidemiology, virology, clinical features, pathogenesis, and therapeutic interventions,Infectious Medicine,Volume 2, Issue 4,2023,Pages 262-272,ISSN 2772-431X,https://doi.org/10.1016/j.imj.2023.11.001.
Nigeria	Africa	PP852972.1	PP852972.1_Monkeypox_virus_isolate_VSP215_complete_genome	Clade IIb; lineage A.2	2023-05-31	Md Aminul Islam, Jubayer Mumin, Md Masudul Haque, Md. Azizul Haque, Ahrar Khan, Prosun Bhattacharya, Md Atiqul Haque,Monkeypox virus (MPXV): A Brief account of global spread, epidemiology, virology, clinical features, pathogenesis, and therapeutic interventions,Infectious Medicine,Volume 2, Issue 4,2023,Pages 262-272,ISSN 2772-431X,https://doi.org/10.1016/j.imj.2023.11.001.
Nigeria	Africa	PP852975.1	PP852975.1_Monkeypox_virus_isolate_TRM078_complete_genome	Clade IIb; lineage A.2.3	2022-09-19	Md Aminul Islam, Jubayer Mumin, Md Masudul Haque, Md. Azizul Haque, Ahrar Khan, Prosun Bhattacharya, Md Atiqul Haque,Monkeypox virus (MPXV): A Brief account of global spread, epidemiology, virology, clinical features, pathogenesis, and therapeutic interventions,Infectious Medicine,Volume 2, Issue 4,2023,Pages 262-272,ISSN 2772-431X,https://doi.org/10.1016/j.imj.2023.11.001.
Nigeria	Africa	PP853053.1	PP853053.1_Monkeypox_virus_isolate_TRM363_complete_genome	Clade IIb; lineage A.2	2022-10-13	Md Aminul Islam, Jubayer Mumin, Md Masudul Haque, Md. Azizul Haque, Ahrar Khan, Prosun Bhattacharya, Md Atiqul Haque,Monkeypox virus (MPXV): A Brief account of global spread, epidemiology, virology, clinical features, pathogenesis, and therapeutic interventions,Infectious Medicine,Volume 2, Issue 4,2023,Pages 262-272,ISSN 2772-431X,https://doi.org/10.1016/j.imj.2023.11.001.
Cameroon	Africa	PP860025.1	PP860025.1_Monkeypox_virus_isolate_22V-09403_complete_genome	Clade IIb; lineage A	2022-11-11	Djuicy DD, Omah IF, Parker E, et al. Molecular epidemiology of recurrent zoonotic transmission of mpox virus in West Africa. Preprint. medRxiv. 2024;2024.06.18.24309115. Published 2024 Jun 19. doi:10.1101/2024.06.18.24309115
Cameroon	Africa	PP860026.1	PP860026.1_Monkeypox_virus_isolate_14V-4552_complete_genome	Clade IIb; lineage A	2018-05-10	Djuicy DD, Omah IF, Parker E, et al. Molecular epidemiology of recurrent zoonotic transmission of mpox virus in West Africa. Preprint. medRxiv. 2024;2024.06.18.24309115. Published 2024 Jun 19. doi:10.1101/2024.06.18.24309115
Cameroon	Africa	PP860031.1	PP860031.1_Monkeypox_virus_isolate_21V-04877_complete_genome	Clade IIb; lineage A	2021-07-22	Djuicy DD, Omah IF, Parker E, et al. Molecular epidemiology of recurrent zoonotic transmission of mpox virus in West Africa. Preprint. medRxiv. 2024;2024.06.18.24309115. Published 2024 Jun 19. doi:10.1101/2024.06.18.24309115
Thailand	Asia	PQ153226.1	PQ153226.1_Monkeypox_virus_strain_hMpxV/THA/V241-0052/2023_complete_genome	Clade IIb; lineage C.1	2023/9	https://ncbi.nlm.nih.gov/nuccore/2785056594
*Blank content means its strain was speculated by the evolutionary tree.

## Sheet: Table S2
Table S2. Factors associated with the seropositivity of antibody and VACV neutralization capacity in all groups (sex, MPXV infection, VACV vaccinated and age)
	OR (95% CI)	lower limit	upper limit	P value*
A17L affinity (EC50）
Female sex	0.907948	0.28905	2.85199	0.86866
MPXV infection	3.83875e-09	0		0.999456
VACV vaccinated	4.27936	1.05539	17.3519	0.0418067
Age > 60 years old	1.83225	0.54315	6.18085	0.329019
A21L affinity (EC50）
Female sex	0.548559	0.089694	3.35493	0.515762
MPXV infection	0.311171	0		0.999968
VACV vaccinated	6.54326e+07	0		0.997657
Age > 60 years old	3.09484	0.517544	18.5068	0.215673
A28L affinity (EC50）
Female sex	0.958706	0.224499	4.09409	0.954598
MPXV infection	1.25765e-08	0		0.999489
VACV vaccinated	3.55375	0.496833	25.4192	0.206538
Age > 60 years old	2.48641	0.557641	11.0864	0.232392
A29L affinity (EC50）
Female sex	0.460239	0.139212	1.52156	0.203384
MPXV infection	3.55874e-09	0		0.999454
VACV vaccinated	4.81442	1.19033	19.4724	0.0275003
Age > 60 years old	2.3771	0.687527	8.21875	0.171301
A35R affinity (EC50）
Female sex	1.58921	0.252484	10.003	0.621636
MPXV infection	1.40272e+09	0		0.997905
VACV vaccinated	7.18559e+09	0		0.997742
Age > 60 years old	0.956546	0.165819	5.51794	0.960372
B6R affinity (EC50）
Female sex	0.70102	0.154042	3.19024	0.645909
MPXV infection	4.49025e-09	0		0.99946
VACV vaccinated	24.4065	4.46962	133.273	0.000225376
Age > 60 years old	6.47983	0.700475	59.9425	0.0996959
C15L affinity (EC50）
Female sex	0.846741	0.127146	5.63894	0.863463
MPXV infection	1.36165e-08	0		0.999492
VACV vaccinated	2.79972	0.349975	22.3971	0.331857
Age > 60 years old	0.923024	0.129062	6.60125	0.936397
E8L affinity (EC50）
Female sex	1.15012	0.333162	3.97039	0.824891
MPXV infection	2.17224e+18	0		0.998864
VACV vaccinated	1.25382e+09	0		0.998029
Age > 60 years old	0.835356	0.244511	2.85393	0.774121
G2R affinity (EC50）
Female sex	1.35894	0.404146	4.56944	0.620103
MPXV infection	5.19399e-09	0		0.999464
VACV vaccinated	5.9111	1.51434	23.0734	0.0105517
Age > 60 years old	3.84569	1.03135	14.3397	0.0448628
G9R affinity (EC50）
Female sex	1.01244	0.311675	3.2888	0.983589
MPXV infection	8.47645e-09	0		0.999478
VACV vaccinated	11.006	2.25054	53.8231	0.00306042
Age > 60 years old	1.23882	0.370431	4.14292	0.728078
H2R affinity (EC50）
Female sex	1.03266	0.263408	4.04845	0.963222
MPXV infection	1.8893e-08	0		0.999501
VACV vaccinated	7.62071	1.0909	53.236	0.0405904
Age > 60 years old	2.13235	0.538938	8.4368	0.280556
H3L affinity (EC50）
Female sex	0.624629	0.179743	2.17067	0.459014
MPXV infection	15.4558	0.484537	493.011	0.121183
VACV vaccinated	9.30982	1.07554	80.5851	0.0427547
Age > 60 years old	2.94942	0.829364	10.4889	0.094736
L5L affinity (EC50）
Female sex	0.798115	0.118801	5.3618	0.816512
MPXV infection	4.02777e-08	0		0.999522
VACV vaccinated	2.61491	0.293148	23.3252	0.389278
Age > 60 years old	8.94955	0.893868	89.6043	0.0622499
M1R affinity (EC50）
Female sex	0.296794	0.028546	3.08579	0.309261
MPXV infection	1.24085e-08	0		0.999489
VACV vaccinated	0.708606	0.0614729	8.1682	0.782428
Age > 60 years old	11.7645	0.830569	166.636	0.0683492
M5R affinity (EC50）
Female sex	0.443665	0.117359	1.67723	0.231006
MPXV infection	3.55857e-09	0		0.999454
VACV vaccinated	2.48714	0.609741	10.1451	0.203995
Age > 60 years old	1.61368	0.426273	6.1087	0.481097
VACV neutralization (ID50)
Female sex	1.34687	0.296952	6.10889	0.699487
MPXV infection	7.39943e-10	0		0.99941
VACV vaccinated	1.65066	0.371419	7.33588	0.510187
Age > 60 years old	1.02959	0.198084	5.35157	0.972337
Antibody affinity was divided by EC50 serum dilution 1:100. VACV neutralization was divided by ID50 serum dilution 1:100. *Binary logistic regressionmodel included age, sex, MPXV infeced and VACV vaccinated. CI ,confidence interval; EC50, Median effect concentration; ID50, 50% inhibitory dilutions;MPXV, Monkeypox virus; OR, Odds ratio; VACV, Vaccinia virus; OR,odds ratio.

## Sheet: Table S3
Table S3. Factors associated with the seropositivity of antibody and VACV neatrulization capicity in MPXV-infected individuals (MXPV CT value, CD4+ count, CD4+/CD8+ and HIV viral load)
	OR (95% CI)	lower limit	upper limit	p value*
A17L affinity (EC50）
MXPV CT value < 40	2.0404	0.300006	13.8772	0.465945
CD4+ count > 500	0.160548	0.0127665	2.01901	0.156763
CD4+/CD8+ > 1	0.6227	0.0449055	8.63493	0.724032
HIV viral load > 20	0.197402	0.0160388	2.42958	0.205212
A21L affinity (EC50）
MXPV CT value < 40	NA
CD4+ count > 500
CD4+/CD8+ > 1
HIV viral load > 20
A28L affinity (EC50）
MXPV CT value < 40	1.64273e+08	0		0.998713
CD4+ count > 500	0.384882	0.014198	10.4335	0.570631
CD4+/CD8+ > 1	2.5982	0.0958456	70.4323	0.570631
HIV viral load > 20	4.41865e-09	0		0.998594
A29L affinity (EC50）
MXPV CT value < 40	1.98287	0.146145	26.9033	0.606896
CD4+ count > 500	5.01794	0.327694	76.8389	0.24662
CD4+/CD8+ > 1	1.17934e-09	0		0.999032
HIV viral load > 20	1.14426	0.0792501	16.5215	0.921198
A35R affinity (EC50）
MXPV CT value < 40	1.02683e-31	0		0.996636
CD4+ count > 500	2.93966e+07	0		0.997934
CD4+/CD8+ > 1	0.25858	0		0.999918
HIV viral load > 20	6.53723e-09	0		0.998596
B6R affinity (EC50）
MXPV CT value < 40	0.926386	0.15178	5.65417	0.93397
CD4+ count > 500	3.88906	0.427024	35.4191	0.2282
CD4+/CD8+ > 1	0.594074	0.0470999	7.49308	0.687193
HIV viral load > 20	1.46681	0.175987	12.2255	0.723265
C15L affinity (EC50）
MXPV CT value < 40	2.31216e+08	0		0.998853
CD4+ count > 500	1.7398	0.0480636	62.9771	0.762335
CD4+/CD8+ > 1	4.37991e-09	0		0.999167
HIV viral load > 20	1.3293	0.0368025	48.0139	0.876394
E8L affinity (EC50）
MXPV CT value < 40	1.14591	0.0533728	24.6024	0.930635
CD4+ count > 500	2.33777e+08	0		0.998682
CD4+/CD8+ > 1	6.78778e+07	0		0.999026
HIV viral load > 20	2.64822	0.122031	57.4698	0.535083
G2R affinity (EC50）
MXPV CT value < 40	2.04036	0.173205	24.0354	0.570921
CD4+ count > 500	3.80175	0.265213	54.497	0.3256
CD4+/CD8+ > 1	0.946588	0.0544769	16.4479	0.969941
HIV viral load > 20	1.84226	0.11454	29.631	0.666394
G9R affinity (EC50）
MXPV CT value < 40	0.446354	0.0386284	5.15765	0.51824
CD4+ count > 500	1.97084	0.0757479	51.2781	0.683236
CD4+/CD8+ > 1	6.09769e-09	0		0.999108
HIV viral load > 20	4.59356	0.225779	93.458	0.321275
H2R affinity (EC50）
MXPV CT value < 40	0.334804	0.0221366	5.06372	0.429802
CD4+ count > 500	5.36934e-09	0		0.998677
CD4+/CD8+ > 1	2.63985e-08	0		0.999043
HIV viral load > 20	0.904687	0.0533518	15.3408	0.944707
H3L affinity (EC50）
MXPV CT value < 40	1.50325	0.183608	12.3074	0.703961
CD4+ count > 500	7.68116	0.381075	154.826	0.183384
CD4+/CD8+ > 1	0.820822	0.0304376	22.1354	0.906494
HIV viral load > 20	1.99514	0.182213	21.8457	0.57163
L5L affinity (EC50）
MXPV CT value < 40	9.02527e+08	0		0.998748
CD4+ count > 500	0.65854	0.029843	14.5319	0.791307
CD4+/CD8+ > 1	4.93365e-09	0		0.999128
HIV viral load > 20	4.10853	0.201944	83.5875	0.357963
M1R affinity (EC50）
MXPV CT value < 40	1.48157	0.106388	20.6325	0.769879
CD4+ count > 500	3.24832	0.178549	59.0963	0.426054
CD4+/CD8+ > 1	2.34397e-09	0		0.999075
HIV viral load > 20	1.64205	0.101918	26.456	0.726555
M5R affinity (EC50）
MXPV CT value < 40	1.46349	0.202061	10.5997	0.706199
CD4+ count > 500	1.29488	0.143154	11.7126	0.818103
CD4+/CD8+ > 1	0.616704	0.0418143	9.09554	0.724812
HIV viral load > 20	0.990248	0.109566	8.94974	0.993039
VACV neutralization (ID50)
MXPV CT value < 40	0.823164	0.115013	5.89152	0.846337
CD4+ count > 500	0.476447	0.0378661	5.99486	0.566082
CD4+/CD8+ > 1	0.983776	0.0594892	16.2687	0.990883
HIV viral load > 20	0.126912	0.0102867	1.56578	0.107353
Antibody affinity was divided by EC50 serum dilution 1:1000. VACV neutralization was divided by ID50 serum dilution 1:100. *Binary logistic regressionmodel included age, sex, MPXV infeced and VACV vaccinated.CI ,confidence interval; EC50, Median effect concentration; ID50, 50% inhibitory dilutions; HIV, Human immunodeficiency; MPXV, Monkeypox virus; OR, Odds ratio; VACV, Vaccinia virus; OR,odds r…

## Sheet: Table S4
Table S4.MPXV antigen amino acid similarity within OPXVs
MPXV name&Clade	MPXV sequence length	Protein	VACV EC50/MPXV EC50	Amino acid sequence similarity
PP778666.1_hMpxV/China/GZ8H-01/2023&Clade IIb; lineage C.1.1				VACV TT(%)	VACV WR(%)	CPXV(%)	SPXV(%)	Average as OPXV(%)
	377	A17L	1.03973	96.82	96.82	96.02	96.02	96.42
	117	A21L	1.58407	97.44	98.29	96.58	96.58	97.2225
	146	A28L	1.49771	96.58	96.58	95.89	96.58	96.4075
	110	A29L	1.26252	94.55	94.55	95.45	94.55	94.775
	181	A35R	0.236832	95.58	95.03	93.99	91.71	94.0775
	317	B6R	0.515331	97.16	96.53	93.69	92.74	95.03
	212	C15L	1.08686	98.58	98.58	97.17	97.17	97.875
	304	E8L	0.135645	94.41	94.41	97.37	93.09	94.82
	220	G2R	1.85038	98.64	98.64	100	96.82	98.525
	260	G9R	1.3899	98.85	99.23	98.85	98.85	98.945
	189	H2R	1.42774	98.94	99.47	98.94	100	99.3375
	324	H3L	0.0511123	94.44	93.83	94.44	94.15	94.215
	133	L5L	0.999225	98.5	97.74	98.5	99.25	98.4975
	250	M1R	1.03331	98.8	98.4	98.4	99.2	98.7
	128	M5R	0.96395	97.66	99.22	98.44	99.22	98.635
OR785044.1_MpxV/human/CHN/GDCDC_SZ_M23254/2023&Clade IIb; lineage C.1.1	377	A17L	1.03973	96.82	96.82	96.02	96.02	96.42
	117	A21L	1.58407	97.44	98.29	96.58	96.58	97.2225
	146	A28L	1.49771	96.58	96.58	95.89	96.58	96.4075
	110	A29L	1.26252	94.55	94.55	95.45	94.55	94.775
	181	A35R	0.236832	95.58	95.03	93.99	91.71	94.0775
	317	B6R	0.515331	97.16	96.53	93.69	92.74	95.03
	212	C15L	1.08686	98.58	98.58	97.17	97.17	97.875
	304	E8L	0.135645	94.41	94.41	97.37	93.09	94.82
	220	G2R	1.85038	98.64	98.64	100	96.82	98.525
	260	G9R	1.3899	98.85	99.23	98.85	98.85	98.945
	189	H2R	1.42774	98.94	99.47	98.94	100	99.3375
	324	H3L	0.0511123	94.44	93.83	94.44	94.15	94.215
	133	L5L	0.999225	98.5	97.74	98.5	99.25	98.4975
	250	M1R	1.03331	98.8	98.4	98.4	99.2	98.7
	128	M5R	0.96395	97.66	99.22	98.44	99.22	98.635
NC_063383.1_MPXV-M5312_HM12_Rivers&Clade IIb-A	377	A17L	1.03973	95.77	96.55	96.02	95.49	95.9575
	117	A21L	1.58407	97.44	98.29	96.58	96.58	97.2225
	146	A28L	1.49771	96.58	96.58	95.89	96.58	96.4075
	110	A29L	1.26252	94.55	94.55	95.45	94.55	94.775
	181	A35R	0.236832	95.58	95.03	93.99	91.71	94.0775
	317	B6R	0.515331	97.16	96.53	93.69	92.74	95.03
	212	C15L	1.08686	98.58	98.58	97.17	97.17	97.875
	304	E8L	0.135645	94.41	94.41	97.37	93.09	94.82
	220	G2R	1.85038	98.64	98.64	100	96.82	98.525
	260	G9R	1.3899	99.62	99.62	99.62	99.62	99.62
	189	H2R	1.42774	98.94	99.47	98.94	100	99.3375
	324	H3L	0.0511123	94.44	93.83	94.44	94.15	94.215
	133	L5L	0.999225	99.25	98.5	99.25	100	99.25
	250	M1R	1.03331	98.8	98.4	98.4	99.2	98.7
	128	M5R	0.96395	97.66	99.22	98.44	99.22	98.635
ON674051.1_MPXV_USA_2022_FL001&Clade IIb; lineage A.2	377	A17L	1.03973	96.82	96.82	96.02	96.02	96.42
	117	A21L	1.58407	97.44	98.29	96.58	96.58	97.2225
	146	A28L	1.49771	96.58	96.58	95.89	96.58	96.4075
	110	A29L	1.26252	94.55	94.55	95.45	94.55	94.775
	181	A35R	0.236832	95.58	95.03	93.99	91.71	94.0775
	317	B6R	0.515331	96.85	96.21	94.01	92.43	94.875
	212	C15L	1.08686	98.58	98.58	97.17	97.17	97.875
	304	E8L	0.135645	94.41	94.41	97.37	93.09	94.82
	220	G2R	1.85038	98.64	98.64	100	96.82	98.525
	260	G9R	1.3899	99.62	100	99.62	99.62	99.715
	189	H2R	1.42774	98.94	99.47	98.94	100	99.3375
	324	H3L	0.0511123	94.44	93.83	94.44	94.15	94.215
	133	L5L	0.999225	98.5	97.74	98.5	99.25	98.4975
	250	M1R	1.03331	98.8	98.4	98.4	99.2	98.7
	128	M5R	0.96395	97.66	99.22	98.44	99.22	98.635
PP852946.1_VSP188&Clade IIb; lineage A.2.3	377	A17L	1.03973	96.82	96.82	96.02	96.02	96.42
	117	A21L	1.58407	97.44	98.29	96.58	96.58	97.2225
	146	A28L	1.49771	96.58	96.58	95.89	96.58	96.4075
	110	A29L	1.26252	94.55	94.55	95.45	94.55	94.775
	181	A35R	0.236832	95.58	95.03	93.99	91.71	94.0775
	317	B6R	0.515331	96.85	96.21	94.01	92.43	94.875
	212	C15L	1.08686	98.58	98.58	97.17	97.17	97.875
	304	E8L	0.135645	94.41	94.41	97.37	93.09	94.82
	220	G2R	1.85038	98.64	98.64	100	96.82	98.525
	260	G9R	1.3899	99.62	100	99.62	99.62	99.715
	189	H2R	1.42774	98.94	99.47	98.94	100	99.3375
	324	H3L	0.0511123	94.44	93.83	94.44	94.15	94.215
	133	L5L	0.999225	99.25	98.5	99.25	100	99.25
	250	M1R	1.03331	98.8	98.4	98.4	99.2	98.7
	128	M5R	0.96395	97.66	99.22	98.44	99.22	98.635
PP002088.1_Monkeypox_virus_isolate_CHVir44025_Sep2023&Clade IIb; lineage B.1	377	A17L	1.03973	96.82	96.82	96.02	96.02	96.42
	117	A21L	1.58407	97.44	98.29	96.58	96.58	97.2225
	146	A28L	1.49771	96.58	96.58	95.89	96.58	96.4075
	110	A29L	1.26252	94.55	94.55	95.45	94.55	94.775
	181	A35R	0.236832	95.58	95.03	93.99	91.71	94.0775
	317	B6R	0.515331	97.16	96.53	93.69	92.74	95.03
	212	C15L	1.08686	98.58	98.58	97.17	97.17	97.875
	304	E8L	0.135645	94.41	94.41	97.37	93.09	94.82
	220	G2R	1.85038	98.64	98.64	100	96.82	98.525
	260	G9R	1.3899	98.85	99.23	98.85	98.85	98.945
	189	H2R	1.42774	98.94	99.47	98.94	100	99.3375
	324	H3L	0.0511123	94.44	93.83	94.44	94.15	94.215
	133	L5L	0.999225	98.5	97.74	98.5	99.25	98.4975
	250	M1R	1.03331	98.8	98.4	98.4	99.2	98.7
	128	M5R	0.96395	97.66	99.22	98.44	99.22	98.635
NC_003310.1_Zaire-96-I-16&Clade Ia	377	A17L	1.03973	95.77	96.55	96.02	95.49	95.9575
	117	A21L	1.58407	96.58	97.44	95.73	95.73	96.37
	146	A28L	1.49771	96.58	96.58	95.89	96.58	96.4075
	110	A29L	1.26252	94.55	94.55	95.45	94.55	94.775
	181	A35R	0.236832	96.13	95.58	94.54	92.27	94.63
	317	B6R	0.515331	97.16	96.53	93.69	92.74	95.03
	212	C15L	1.08686	98.58	98.58	97.17	97.17	97.875
	304	E8L	0.135645	94.08	94.08	97.04	92.76	94.49
	220	G2R	1.85038	98.64	98.64	100	96.82	98.525
	260	G9R	1.3899	99.62	100	99.62	99.62	99.715
	189	H2R	1.42774	98.94	99.47	98.94	100	99.3375
	324	H3L	0.0511123	93.83	93.83	94.14	93.21	93.7525
	133	L5L	0.999225	98.5	97.74	98.5	99.25	98.4975
	250	M1R	1.03331	98.8	98.4	98.4	99.2	98.7
	128	M5R	0.96395	97.66	99.22	98.44	99.22	98.635
PP601218.1_24MPX0223C&Clade Ib	377	A17L	1.03973	96.82	96.82	96.02	96.02	96.42
	117	A21L	1.58407	97.44	98.29	96.58	96.58	97.2225
	146	A28L	1.49771	96.58	96.58	95.89	96.58	96.4075
	110	A29L	1.26252	94.55	94.55	95.45	94.55	94.775
	181	A35R	0.236832	96.69	96.13	95.08	92.82	95.18
	317	B6R	0.515331	97.16	96.53	93.69	92.74	95.03
	212	C15L	1.08686	98.58	98.58	97.17	97.17	97.875
	304	E8L	0.135645	94.08	94.08	97.04	92.76	94.49
	220	G2R	1.85038	98.64	98.64	100	96.82	98.525
	260	G9R	1.3899	99.62	100	99.62	99.62	99.715
	189	H2R	1.42774	98.94	99.47	98.94	100	99.3375
	324	H3L	0.0511123	93.83	93.83	94.14	93.21	93.7525
	133	L5L	0.999225	98.5	97.74	98.5	99.25	98.4975
	250	M1R	1.03331	98.8	98.4	98.4	99.2	98.7
	128	M5R	0.96395	97.66	99.22	98.44	99.22	98.635
LC831698.1_MPXV/human/Japan/Tokyo/NCGM240303/2024&Clade IIb; lineage C.1	377	A17L	1.03973	96.82	96.82	96.02	96.02	96.42
	117	A21L	1.58407	97.44	98.29	96.58	96.58	97.2225
	146	A28L	1.49771	96.58	96.58	95.89	96.58	96.4075
	110	A29L	1.26252	94.55	94.55	95.45	94.55	94.775
	181	A35R	0.236832	95.58	95.03	93.99	91.71	94.0775
	317	B6R	0.515331	97.16	96.53	93.69	92.74	95.03
	212	C15L	1.08686	98.58	98.58	97.17	97.17	97.875
	304	E8L	0.135645	94.41	94.41	97.37	93.09	94.82
	220	G2R	1.85038	98.64	98.64	100	96.82	98.525
	260	G9R	1.3899	98.85	99.23	98.85	98.85	98.945
	189	H2R	1.42774	98.94	99.47	98.94	100	99.3375
	324	H3L	0.0511123	94.44	93.83	94.44	94.15	94.215
	133	L5L	0.999225	98.5	97.74	98.5	99.25	98.4975
	250	M1R	1.03331	98.8	98.4	98.4	99.2	98.7
	128	M5R	0.96395	97.66	99.22	98.44	99.22	98.635
Note: JX489138.1, NC_006998.1, NC_003663.2, DQ437582.1 were the accession numbers of VACV TT, VACV WR, CPXV and SPXV.MPXV, Monkeypox virus; OPXV, Orthopoxvirus; SPXV, Smallpox virus; TT, Tiantan; VACV, Vaccinia virus; WR, Western Reserve.
